# Supplementary material for: Regulation of Septin Dynamics by the Saccharomyces cerevisiae Lysine Acetyltransferase NuA4
Source: PLoS One. 2011 Oct 3;6(10):e25336. doi: 10.1371/journal.pone.0025336 (PMC3184947; doi:10.1371/journal.pone.0025336)
Supplement: Table S4 — NuA4 SL Interactions. A list of published SL genetic interactions for the five non-essential NuA4 subunits subjected to genome-wide SDL screening (EAF1, EAF3, EAF5, EAF6, EAF7). Genes included in the list display an SL interaction with one or more of these five non-essential NuA4 genes. Interactions were downloaded from Biogrid (http://thebiogride.org/) May 2011. (XLS) [file pone.0025336.s006.xls]

## Sheet: Sheet1
Systematic Name	Gene Name
YNL233W	BNI4	genes listed display SL or SS with one or more
YBL007C	SLA1	of the five non-essential NuA4 deletion mutants
YEL056W	HAT2	of EAF1, EAF3, EAF5, EAF6, and EAF7.
YOR123C	LEO1	Cross-referencing was performed as listed on Biogrid
YEL037C	RAD23	May 2011 (http://thebiogrid.org/)
YNL250W	RAD50
YBR031W	RPL4A
YJL138C	TIF2
YML028W	TSA1
YBL054W	YBL054W
YGL190C	CDC55
YNL298W	CLA4
YPR188C	MLC2
YOL070C	NBA1
YEL040W	UTR2
YLR337C	VRP1
YJR005W	APL1
YMR033W	ARP9
YEL018W	EAF5
YGL150C	INO80
YBR089C-A	NHP6B
YHR090C	YNG2
YNL141W	AAH1
YLR027C	AAT2
YDR448W	ADA2
YPL005W	AEP3
YGL071W	AFT1
YOR175C	ALE1
YNL148C	ALF1
YJR047C	ANB1
YIL040W	APQ12
YHR013C	ARD1
YOL058W	ARG1
YJL071W	ARG2
YJL088W	ARG3
YDR127W	ARO1
YGL148W	ARO2
YPR060C	ARO7
YHR129C	ARP1
YLR085C	ARP6
YOR141C	ARP8
YMR116C	ASC1
YJL115W	ASF1
YGR097W	ASK10
YLR423C	ATG17
YBL099W	ATP1
YML081C-A	ATP18
YLR399C	BDF1
YDL070W	BDF2
YBR200W	BEM1
YER155C	BEM2
YJR053W	BFA1
YOR198C	BFR1
YCL029C	BIK1
YER016W	BIM1
YFL007W	BLM10
YER177W	BMH1
YDL074C	BRE1
YLR015W	BRE2
YPR057W	BRR1
YPR171W	BSP1
YPL069C	BTS1
YGR188C	BUB1
YMR055C	BUB2
YOR026W	BUB3
YEL029C	BUD16
YOR078W	BUD21
YFL023W	BUD27
YMR275C	BUL1
YDR197W	CBS2
YAL021C	CCR4
YMR038C	CCS1
YLR110C	CCW12
YLR418C	CDC73
YGL003C	CDH1
YER061C	CEM1
YER030W	CHZ1
YMR198W	CIK1
YEL061C	CIN8
YOR061W	CKA2
YGL019W	CKB1
YOR039W	CKB2
YNL225C	CNM67
YNL051W	COG5
YNL041C	COG6
YGL005C	COG7
YML071C	COG8
YML129C	COX14
YHR116W	COX23
YOR303W	CPA1
YJR109C	CPA2
YDR155C	CPR1
YNR010W	CSE2
YLR087C	CSF1
YCR086W	CSM1
YMR048W	CSM3
YMR078C	CTF18
YPL018W	CTF19
YPR135W	CTF4
YHR191C	CTF8
YPL181W	CTI6
YKL139W	CTK1
YML112W	CTK3
YLR286C	CTS1
YDR482C	CWC21
YAL012W	CYS3
YIR023W	DAL81
YCL016C	DCC1
YFL001W	DEG1
YAL013W	DEP1
YOR030W	DFG16
YOR080W	DIA2
YKL002W	DID4
YDR121W	DPB4
YMR276W	DSK2
YGL043W	DST1
YDR359C	EAF1
YPR023C	EAF3
YJR082C	EAF6
YNL136W	EAF7
YGR271C-A	EFG1
YOR144C	ELG1
YGR200C	ELP2
YPL086C	ELP3
YPL101W	ELP4
YMR312W	ELP6
YNL080C	EOS1
YHR123W	EPT1
YMR202W	ERG2
YLR056W	ERG3
YDR363W	ESC2
YIL009C-A	EST3
YFR019W	FAB1
YLR238W	FAR10
YNL135C	FPR1
YBL016W	FUS3
YLR068W	FYV7
YPL248C	GAL4
YMR307W	GAS1
YDR283C	GCN2
YGR252W	GCN5
YNL199C	GCR2
YOR355W	GDS1
YJR040W	GEF1
YGL020C	GET1
YER083C	GET2
YDR358W	GGA1
YNL153C	GIM3
YEL003W	GIM4
YML094W	GIM5
YER040W	GLN3
YER122C	GLO3
YHL031C	GOS1
YBR244W	GPX2
YJL101C	GSH1
YGL084C	GUP1
YJL044C	GYP6
YPL001W	HAT1
YCR065W	HCM1
YLR192C	HCR1
YNL021W	HDA1
YDR295C	HDA2
YPR179C	HDA3
YER014W	HEM14
YPL254W	HFI1
YBR010W	HHT1
YBL008W	HIR1
YOR038C	HIR2
YJR140C	HIR3
YJR055W	HIT1
YGL077C	HNM1
YGL194C	HOS2
YBR215W	HPC2
YOR025W	HST3
YDR225W	HTA1
YOL012C	HTZ1
YMR011W	HXT2
YIL090W	ICE2
YLR052W	IES3
YOL023W	IFM1
YLR384C	IKI3
YER086W	ILV1
YDR315C	IPK1
YOL081W	IRA2
YPL017C	IRC15
YBR245C	ISW1
YOR304W	ISW2
YDL115C	IWR1
YNL227C	JJJ1
YMR294W	JNM1
YER110C	KAP123
YPR141C	KAR3
YDR017C	KCS1
YLR096W	KIN2
YKL110C	KTI12
YBL006C	LDB7
YNL323W	LEM3
YPL055C	LGE1
YOR196C	LIP5
YMR293C	LRC6
YHR081W	LRP1
YDR439W	LRS4
YJL124C	LSM1
YNL147W	LSM7
YAL024C	LTE1
YGL086W	MAD1
YJL030W	MAD2
YJL013C	MAD3
YBR298C	MAL31
YDR318W	MCM21
YNL328C	MDJ2
YLR188W	MDL1
YPL270W	MDL2
YAL010C	MDM10
YOL076W	MDM20
YGL219C	MDM34
YPR070W	MED1
YIR033W	MGA2
YOR211C	MGM1
YPL098C	MGR2
YNL291C	MID1
YMR036C	MIH1
YPR164W	MMS1
YGL087C	MMS2
YLR320W	MMS22
YPR045C	MNI2
YDR245W	MNN10
YNL297C	MON2
YER068W	MOT2
YCL061C	MRC1
YMR224C	MRE11
YML009C	MRPL39
YKL009W	MRT4
YML128C	MSC1
YMR037C	MSN2
YDR335W	MSN5
YMR023C	MSS1
YKL074C	MUD2
YDR386W	MUS81
YDL040C	NAT1
YDR162C	NBP2
YPL226W	NEW1
YDR176W	NGG1
YBR212W	NGR1
YDR456W	NHX1
YPL174C	NIP100
YER002W	NOP16
YDR432W	NPL3
YDR150W	NUM1
YKL057C	NUP120
YKR082W	NUP133
YML103C	NUP188
YAR002W	NUP60
YDL116W	NUP84
YGL151W	NUT1
YDR316W	OMS1
YHL020C	OPI1
YJR073C	OPI3
YPR075C	OPY2
YLR350W	ORM2
YDL232W	OST4
YPL171C	OYE3
YGR078C	PAC10
YBR279W	PAF1
YOL115W	PAP2
YCR077C	PAT1
YJL128C	PBS2
YLR044C	PDC1
YGL013C	PDR1
YLR148W	PEP3
YMR231W	PEP5
YDR323C	PEP7
YOR017W	PET127
YKL197C	PEX1
YDR265W	PEX10
YGL153W	PEX14
YDL065C	PEX19
YJL210W	PEX2
YDR479C	PEX29
YDR329C	PEX3
YBR168W	PEX32
YDR244W	PEX5
YNL329C	PEX6
YGR077C	PEX8
YDR459C	PFA5
YJL179W	PFD1
YMR205C	PFK2
YNL097C	PHO23
YBR106W	PHO88
YML061C	PIF1
YML107C	PML39
YJR043C	POL32
YNR052C	POP2
YNL055C	POR1
YGL205W	POX1
YLR014C	PPR1
YML016C	PPZ1
YNL169C	PSD1
YER089C	PTC2
YOR090C	PTC5
YNL016W	PUB1
YJL166W	QCR8
YLR204W	QRI5
YPL022W	RAD1
YCR066W	RAD18
YKL113C	RAD27
YDR314C	RAD34
YLR032W	RAD5
YER095W	RAD51
YML032C	RAD52
YGL163C	RAD54
YDR076W	RAD55
YDR004W	RAD57
YGL058W	RAD6
YDL090C	RAM1
YNL098C	RAS2
YMR075W	RCO1
YHR157W	REC104
YBR267W	REI1
YBR260C	RGD1
YDR137W	RGP1
YOL143C	RIB4
YLR039C	RIC1
YCR028C-A	RIM1
YMR154C	RIM13
YOR275C	RIM20
YMR063W	RIM9
YKL132C	RMA1
YDL001W	RMD1
YEL050C	RML2
YGR276C	RNH70
YDR156W	RPA14
YJL140W	RPB4
YNL330C	RPD3
YNL069C	RPL16B
YDL191W	RPL35A
YHR200W	RPN10
YDL020C	RPN4
YOR293W	RPS10A
YJL136C	RPS21B
YER074W	RPS24A
YOR001W	RRP6
YGR056W	RSC1
YLR357W	RSC2
YKL155C	RSM22
YGL244W	RTF1
YBL103C	RTG3
YOR014W	RTS1
YJL047C	RTT101
YNL206C	RTT106
YHR154W	RTT107
YLL002W	RTT109
YKL212W	SAC1
YDR159W	SAC3
YMR263W	SAP30
YMR127C	SAS2
YBL052C	SAS3
YDR181C	SAS4
YOR213C	SAS5
YDR469W	SDC1
YLR268W	SEC22
YIL076W	SEC28
YBR171W	SEC66
YDR363W-A	SEM1
YJL168C	SET2
YOR140W	SFL1
YPL047W	SGF11
YCL010C	SGF29
YGL066W	SGF73
YOR073W	SGO1
YMR190C	SGS1
YOR035C	SHE4
YBL058W	SHP1
YLR079W	SIC1
YBR103W	SIF2
YOL004W	SIN3
YNL236W	SIN4
YDL042C	SIR2
YDL042C	SIR2
YLR442C	SIR3
YDR227W	SIR4
YMR216C	SKY1
YOR195W	SLK19
YDL033C	SLM3
YDL013W	SLX5
YER116C	SLX8
YDR073W	SNF11
YHL025W	SNF6
YMR322C	SNO4
YCR033W	SNT1
YPR101W	SNT309
YGL127C	SOH1
YOL052C	SPE2
YEL031W	SPF1
YPL130W	SPO19
YPL138C	SPP1
YOL148C	SPT20
YMR179W	SPT21
YKL020C	SPT23
YDR392W	SPT3
YGR063C	SPT4
YBR081C	SPT7
YLR055C	SPT8
YNL224C	SQS1
YHR041C	SRB2
YCR081W	SRB8
YML034W	SRC1
YCL037C	SRO9
YJL092W	SRS2
YPL106C	SSE1
YHR066W	SSF1
YDR443C	SSN2
YPL042C	SSN3
YNL025C	SSN8
YLR452C	SST2
YHR178W	STB5
YCL032W	STE50
YDL159W	STE7
YMR039C	SUB1
YLR372W	SUR4
YBR111W-A	SUS1
YAL011W	SWC3
YBR231C	SWC5
YAR003W	SWD1
YBR175W	SWD3
YDR126W	SWF1
YJL176C	SWI3
YLR182W	SWI6
YDR260C	SWM1
YDR334W	SWR1
YPL129W	TAF14
YBR069C	TAT1
YPL180W	TCO89
YBL088C	TEL1
YDL185W	TFP1
YKR089C	TGL4
YDL080C	THI3
YOL072W	THP1
YHR167W	THP2
YCR053W	THR4
YKR059W	TIF1
YPR163C	TIF3
YOR297C	TIM18
YMR269W	TMA23
YNL273W	TOF1
YDR457W	TOM1
YNL070W	TOM7
YOL006C	TOP1
YNL079C	TPM1
YDR074W	TPS2
YML014W	TRM9
YDR084C	TVP23
YOR339C	UBC11
YBR082C	UBC4
YMR022W	UBC7
YER151C	UBP3
YFR010W	UBP6
YGR184C	UBR1
YML013W	UBX2
YDR207C	UME6
YGR072W	UPF3
YLR386W	VAC14
YEL013W	VAC8
YGL212W	VAM7
YLR447C	VMA6
YMR077C	VPS20
YOR089C	VPS21
YKL041W	VPS24
YJR102C	VPS25
YDR495C	VPS3
YPR173C	VPS4
YGL095C	VPS45
YKR020W	VPS51
YDR027C	VPS54
YDR200C	VPS64
YML041C	VPS71
YDR485C	VPS72
YNL246W	VPS75
YAL002W	VPS8
YOR043W	WHI2
YNL197C	WHI3
YDR369C	XRS2
YNL107W	YAF9
YAR029W	YAR029W
YBR219C	YBR219C
YCR016W	YCR016W
YDL233W	YDL233W
YDR049W	YDR049W
YDR124W	YDR124W
YDR128W	YDR128W
YDR532C	YDR532C
YEL047C	YEL047C
YEL048C	YEL048C
YGR012W	YGR012W
YJR120W	YJR120W
YLR200W	YKE2
YKR104W	YKR104W
YMR284W	YKU70
YLR091W	YLR091W
YLR118C	YLR118C
YPR024W	YME1
YMR302C	YME2
YOR064C	YNG1
YNL086W	YNL086W
YPL150W	YPL150W
YBR264C	YPT10
YER031C	YPT31
YLR262C	YPT6
YGR270W	YTA7
YIR026C	YVH1
YGL249W	ZIP2
