# Supplementary material for: Regulation of Septin Dynamics by the Saccharomyces cerevisiae Lysine Acetyltransferase NuA4
Source: PLoS One. 2011 Oct 3;6(10):e25336. doi: 10.1371/journal.pone.0025336 (PMC3184947; doi:10.1371/journal.pone.0025336)
Supplement: Table S5 — Acetylated lysine residues on yeast septin proteins. LC-MS/MS was used to identify acetylation sites on peptides derived from septin proteins. N-terminal acetylation is indicated by ‘N-term’. Treatment refers to whether the immunopurified septin proteins were subjected to a NuA4 in vitro KAT reaction with acetyl coenzyme A prior to LC-MS/MS. Acetylation sites identified in treated samples are indicated by ‘+ acetyl coA’. Samples were processed on one of two different mass spectrometers as indicated in the Instrument column. All acetylated peptides identified in multiple experiments are listed with their respective peptide scores. (XLS) [file pone.0025336.s007.xls]

## Sheet: Complete data
Gene Name	Treatment	Peptide Sequenced	Acetylation Site	Peptide Score	Charge	m/z	Mass Error	Instrument
		(* denotes Ac location; * denotes possible Ac location)
CDC10	-	STLINTLFASHLIDSATGDDISALPVTK*TTEMK	73	84	3	1183.84	0.6978	LTQ
CDC10	-	TTEMK*ISTHTLVEDR	78	47	3	587.461	-0.5162	LTQ
CDC10	+ acetyl CoA	TTEMK*ISTHTLVEDR	78	42	2	909.174	-1.5493	LTQ
CDC10	+ acetyl CoA	TTEMK*ISTHTLVEDR	78	44	3	607.2	0.6959	LTQ
CDC10	-	TTEMK*ISTHTLVEDR	78	42	3	607.003	0.1053	LTQ
CDC10	+ acetyl CoA	TTEMK*ISTHTLVEDR	78	49	3	607.297	0.9853	LTQ
CDC10	-	TTEMK*ISTHTLVEDR	78	38	2	909.835	-0.2266	LTQ
CDC10	-	K*ELTAQR	128	33	2	444.251	-0.0004	Orbitrap
CDC10	-	K*ELTAQR	128	32	2	444.251	-0.0001	Orbitrap
CDC10	-	LDVEALK*R	166	40	2	493.42	0.2645	LTQ
CDC10	-	LDVEALK*R	166	38	2	493.287	-0.0011	Orbitrap
CDC10	-	LDVEALK*R	166	37	2	493.287	-0.0011	Orbitrap
CDC10	-	LDVEALK*R	166	33	2	493.287	-0.001	Orbitrap
CDC10	+ acetyl CoA	STLINTLFASHLIDSATGDDISALPVTK*TTEMK*	73 or 78	37	3	1183.81	0.6249	LTQ
CDC10	-	MDPLSSVQPASYVGFDTITNQIEHR	N-term	68	2	1424.18	0.0025	Orbitrap
CDC10	-	MDPLSSVQPASYVGFDTITNQIEHR	N-term	75	2	1432.18	0.0044	Orbitrap
CDC10	-	MDPLSSVQPASYVGFDTITNQIEHR	N-term	84	2	1424.18	-0.0043	Orbitrap
CDC10	-	MDPLSSVQPASYVGFDTITNQIEHR	N-term	73	2	1424.18	-0.0043	Orbitrap
CDC10	-	MDPLSSVQPASYVGFDTITNQIEHR	N-term	71	2	1424.18	-0.0043	Orbitrap
CDC10	-	MDPLSSVQPASYVGFDTITNQIEHR	N-term	44	2	1424.18	-0.0043	Orbitrap
CDC10	-	MDPLSSVQPASYVGFDTITNQIEHR	N-term	70	2	1424.18	-0.0043	Orbitrap
CDC10	-	MDPLSSVQPASYVGFDTITNQIEHR	N-term	42	2	1424.18	-0.0043	Orbitrap
CDC10	-	MDPLSSVQPASYVGFDTITNQIEHR	N-term	40	2	1424.18	-0.0038	Orbitrap
CDC10	-	MDPLSSVQPASYVGFDTITNQIEHR	N-term	81	2	1424.18	-0.0038	Orbitrap
CDC10	-	MDPLSSVQPASYVGFDTITNQIEHR	N-term	40	2	1424.18	-0.0038	Orbitrap
CDC10	-	MDPLSSVQPASYVGFDTITNQIEHR	N-term	73	2	1424.18	-0.0038	Orbitrap
CDC10	-	MDPLSSVQPASYVGFDTITNQIEHR	N-term	42	2	1424.18	-0.0038	Orbitrap
CDC10	-	MDPLSSVQPASYVGFDTITNQIEHR	N-term	70	2	1424.18	-0.0038	Orbitrap
CDC10	-	MDPLSSVQPASYVGFDTITNQIEHR	N-term	68	2	1424.18	-0.0027	Orbitrap
CDC10	-	MDPLSSVQPASYVGFDTITNQIEHR	N-term	44	2	1424.18	-0.0027	Orbitrap
CDC10	-	MDPLSSVQPASYVGFDTITNQIEHR	N-term	71	2	1432.18	-0.0042	Orbitrap
CDC10	-	MDPLSSVQPASYVGFDTITNQIEHR	N-term	66	2	1432.18	-0.0042	Orbitrap
CDC10	-	MDPLSSVQPASYVGFDTITNQIEHR	N-term	52	2	1432.18	-0.0042	Orbitrap
CDC10	-	MDPLSSVQPASYVGFDTITNQIEHR	N-term	66	2	1432.18	-0.0042	Orbitrap
CDC10	-	MDPLSSVQPASYVGFDTITNQIEHR	N-term	57	2	1432.18	-0.0039	Orbitrap
CDC10	-	MDPLSSVQPASYVGFDTITNQIEHR	N-term	44	2	1432.18	-0.0039	Orbitrap
CDC10	-	MDPLSSVQPASYVGFDTITNQIEHR	N-term	40	2	1432.18	-0.0039	Orbitrap
CDC10	-	MDPLSSVQPASYVGFDTITNQIEHR	N-term	60	2	1432.18	-0.0039	Orbitrap
CDC10	-	MDPLSSVQPASYVGFDTITNQIEHR	N-term	77	2	1432.18	-0.0039	Orbitrap
CDC10	-	MDPLSSVQPASYVGFDTITNQIEHR	N-term	48	2	1432.18	-0.0039	Orbitrap
CDC10	-	MDPLSSVQPASYVGFDTITNQIEHR	N-term	50	2	1432.18	-0.0026	Orbitrap
CDC10	-	MDPLSSVQPASYVGFDTITNQIEHR	N-term	52	2	1432.18	-0.0026	Orbitrap
CDC10	-	MDPLSSVQPASYVGFDTITNQIEHR	N-term	50	3	955.14	0.0487	LTQ
CDC10	-	MDPLSSVQPASYVGFDTITNQIEHR	N-term	77	2	1432.38	0.396	LTQ
CDC10	-	MDPLSSVQPASYVGFDTITNQIEHR	N-term	77	2	1432.38	0.396	LTQ
CDC10	-	MDPLSSVQPASYVGFDTITNQIEHR	N-term	77	3	955.27	0.4387	LTQ
CDC10	-	MDPLSSVQPASYVGFDTITNQIEHR	N-term	64	3	955.28	0.4687	LTQ
CDC10	-	MDPLSSVQPASYVGFDTITNQIEHR	N-term	53	3	955.36	0.7087	LTQ
CDC10	-	MDPLSSVQPASYVGFDTITNQIEHR	N-term	65	3	955.9	2.3287	LTQ
CDC10	-	MDPLSSVQPASYVGFDTITNQIEHR	N-term	73	2	1433.35	2.336	LTQ
CDC11	-	SGIIDASSALR	N-term	44	2	566.303	-0.0008	Orbitrap
CDC11	-	SGIIDASSALR	N-term	50	2	566.303	-0.0001	Orbitrap
CDC11	-	SGIIDASSALR	N-term	56	2	566.303	0	Orbitrap
CDC11	-	SGIIDASSALR	N-term	67	2	566.303	0.0001	Orbitrap
CDC11	-	SGIIDASSALR	N-term	58	2	566.303	0.0003	Orbitrap
CDC11	-	SGIIDASSALR	N-term	81	2	566.303	0.0003	Orbitrap
CDC11	-	SGIIDASSALR	N-term	81	2	566.304	0.0004	Orbitrap
CDC11	-	SGIIDASSALRK	N-term	43	2	630.351	0.0002	Orbitrap
CDC11	-	SGIIDASSALR	N-term	46	2	566.303	-0.0011	Orbitrap
CDC11	-	SGIIDASSALR	N-term	51	2	566.303	-0.0011	Orbitrap
CDC11	-	SGIIDASSALR	N-term	55	2	566.303	-0.0011	Orbitrap
CDC11	-	SGIIDASSALR	N-term	66	2	566.303	-0.0011	Orbitrap
CDC11	-	SGIIDASSALR	N-term	45	2	566.303	-0.001	Orbitrap
CDC11	-	SGIIDASSALR	N-term	56	2	566.303	-0.0009	Orbitrap
CDC11	-	SGIIDASSALR	N-term	46	2	566.303	-0.0009	Orbitrap
CDC11	-	SGIIDASSALR	N-term	59	2	566.303	-0.0008	Orbitrap
CDC11	-	SGIIDASSALR	N-term	54	2	566.303	-0.0008	Orbitrap
CDC11	-	SGIIDASSALR	N-term	45	2	566.303	-0.0007	Orbitrap
CDC11	-	SGIIDASSALR	N-term	54	2	566.303	-0.0007	Orbitrap
CDC11	-	SGIIDASSALR	N-term	43	2	566.303	-0.0007	Orbitrap
CDC11	-	SGIIDASSALR	N-term	48	2	566.303	-0.0007	Orbitrap
CDC11	-	SGIIDASSALR	N-term	48	2	566.303	-0.0006	Orbitrap
CDC11	-	SGIIDASSALR	N-term	65	2	566.303	-0.0006	Orbitrap
CDC11	-	SGIIDASSALR	N-term	74	2	566.303	-0.0006	Orbitrap
CDC11	-	SGIIDASSALR	N-term	49	2	566.304	-0.0005	Orbitrap
CDC11	-	SGIIDASSALR	N-term	43	2	566.304	-0.0005	Orbitrap
CDC11	-	SGIIDASSALR	N-term	51	2	566.304	-0.0004	Orbitrap
CDC11	-	SGIIDASSALR	N-term	51	2	566.304	-0.0004	Orbitrap
CDC11	-	SGIIDASSALR	N-term	46	2	566.304	-0.0003	Orbitrap
CDC11	-	SGIIDASSALR	N-term	44	2	566.304	-0.0003	Orbitrap
CDC11	-	SGIIDASSALR	N-term	47	2	566.304	-0.0003	Orbitrap
CDC11	-	SGIIDASSALR	N-term	54	2	566.304	-0.0003	Orbitrap
CDC11	-	SGIIDASSALR	N-term	54	2	566.304	-0.0002	Orbitrap
CDC11	-	SGIIDASSALR	N-term	58	2	566.304	-0.0002	Orbitrap
CDC11	-	SGIIDASSALR	N-term	68	2	566.304	-0.0002	Orbitrap
CDC11	-	SGIIDASSALR	N-term	63	2	566.304	-0.0002	Orbitrap
CDC11	-	SGIIDASSALR	N-term	57	2	566.304	-0.0001	Orbitrap
CDC11	-	SGIIDASSALR	N-term	55	2	566.304	-0.0001	Orbitrap
CDC11	-	SGIIDASSALR	N-term	52	2	566.304	-0.0001	Orbitrap
CDC11	-	SGIIDASSALR	N-term	61	2	566.304	0	Orbitrap
CDC11	-	SGIIDASSALR	N-term	61	2	566.304	0	Orbitrap
CDC11	-	SGIIDASSALR	N-term	60	2	566.304	0	Orbitrap
CDC11	-	SGIIDASSALR	N-term	56	2	566.304	0.0004	Orbitrap
CDC11	-	SGIIDASSALR	N-term	59	2	566.304	0.0004	Orbitrap
CDC11	-	SGIIDASSALR	N-term	52	2	566.304	0.0011	Orbitrap
CDC11	-	SGIIDASSALR	N-term	52	2	566.304	0.0011	Orbitrap
CDC11	-	SGIIDASSALRK	N-term	62	2	630.35	-0.0019	Orbitrap
CDC11	-	SGIIDASSALRK	N-term	55	2	630.35	-0.0019	Orbitrap
CDC11	-	SGIIDASSALRK	N-term	56	2	630.35	-0.0019	Orbitrap
CDC11	-	SGIIDASSALRK	N-term	50	2	630.35	-0.0019	Orbitrap
CDC11	-	SGIIDASSALRK	N-term	51	2	630.35	-0.0019	Orbitrap
CDC11	-	SGIIDASSALRK	N-term	54	2	630.35	-0.0019	Orbitrap
CDC11	-	SGIIDASSALRK	N-term	46	2	630.35	-0.0019	Orbitrap
CDC11	-	SGIIDASSALRK	N-term	57	2	630.351	-0.0003	Orbitrap
CDC11	-	SGIIDASSALR	N-term	41	2	566.303	-0.0018	Orbitrap
CDC11	-	SGIIDASSALR	N-term	44	2	566.303	-0.0009	Orbitrap
CDC11	-	SGIIDASSALR	N-term	44	2	566.303	-0.0007	Orbitrap
CDC11	-	SGIIDASSALR	N-term	57	2	566.303	-0.0007	Orbitrap
CDC11	-	SGIIDASSALR	N-term	80	2	566.304	-0.0005	Orbitrap
CDC11	-	SGIIDASSALR	N-term	81	2	566.304	-0.0002	Orbitrap
CDC11	-	SGIIDASSALR	N-term	68	2	566.304	-0.0002	Orbitrap
CDC11	-	SGIIDASSALR	N-term	79	2	566.304	-0.0001	Orbitrap
CDC11	-	SGIIDASSALR	N-term	66	2	566.304	0	Orbitrap
CDC11	-	SGIIDASSALR	N-term	61	2	566.304	0.0001	Orbitrap
CDC11	-	SGIIDASSALR	N-term	48	2	566.304	0.0003	Orbitrap
CDC11	-	SGIIDASSALR	N-term	75	2	565.83	-0.9477	LTQ
CDC11	-	SGIIDASSALR	N-term	64	2	566.19	-0.2277	LTQ
CDC11	-	SGIIDASSALR	N-term	66	2	566.2	-0.2077	LTQ
CDC11	-	SGIIDASSALR	N-term	91	2	566.22	-0.1677	LTQ
CDC11	-	SGIIDASSALR	N-term	65	2	566.27	-0.0677	LTQ
CDC11	-	SGIIDASSALR	N-term	99	2	566.27	-0.0677	LTQ
CDC11	-	SGIIDASSALR	N-term	80	2	566.27	-0.0677	LTQ
CDC11	-	SGIIDASSALR	N-term	70	2	567.62	2.6323	LTQ
CDC11	-	SGIIDASSALR	N-term	77	2	566.45	0.2923	LTQ
CDC11	-	SGIIDASSALR	N-term	58	2	566.45	0.2923	LTQ
CDC11	-	SGIIDASSALR	N-term	87	2	566.52	0.4323	LTQ
CDC11	-	SGIIDASSALR	N-term	58	2	566.96	1.3123	LTQ
CDC12	+ acetyl CoA	ADTLTAQELQQFK*SRIR	193	45	3	683.071	0.105	LTQ
CDC12	-	K*FDNGQGTQVVAR	251	71	2	731.375	-0.0008	Orbitrap
CDC12	-	K*FDNGQGTQVVAR	251	55	2	731.375	-0.0008	Orbitrap
CDC12	-	K*FDNGQGTQVVAR	251	48	2	731.375	-0.0008	Orbitrap
CDC12	-	K*FDNGQGTQVVAR	251	60	2	731.376	-0.0002	Orbitrap
CDC12	-	K*FDNGQGTQVVAR	251	57	2	731.376	-0.0002	Orbitrap
CDC12	-	K*FDNGQGTQVVAR	251	87	2	731.634	0.5155	LTQ
CDC12	-	K*FDNGQGTQVVAR	251	61	2	731.259	-0.2329	LTQ
CDC12	+ acetyl CoA	LNGDLEEIQGK*VK	388	78	2	743.141	0.4784	LTQ
CDC12	+ acetyl CoA	LNGDLEEIQGK*VK	388	64	2	743.246	0.6886	LTQ
CDC12	-	SAATATAAPVPPPVGISNLPNQR	N-term	58	3	757.741	0.0018	Orbitrap
CDC12	-	SAATATAAPVPPPVGISNLPNQR	N-term	50	3	757.741	0.002	Orbitrap
CDC12	-	SAATATAAPVPPPVGISNLPNQR	N-term	84	3	757.741	0.0021	Orbitrap
CDC12	-	SAATATAAPVPPPVGISNLPNQR	N-term	40	3	757.74	-0.0034	Orbitrap
CDC12	-	SAATATAAPVPPPVGISNLPNQR	N-term	40	3	757.74	-0.0034	Orbitrap
CDC12	-	SAATATAAPVPPPVGISNLPNQR	N-term	56	3	757.74	-0.003	Orbitrap
CDC12	-	SAATATAAPVPPPVGISNLPNQR	N-term	58	3	757.74	-0.003	Orbitrap
CDC12	-	SAATATAAPVPPPVGISNLPNQR	N-term	50	3	757.74	-0.003	Orbitrap
CDC12	-	SAATATAAPVPPPVGISNLPNQR	N-term	76	3	757.74	-0.003	Orbitrap
CDC12	-	SAATATAAPVPPPVGISNLPNQR	N-term	64	3	757.74	-0.003	Orbitrap
CDC12	-	SAATATAAPVPPPVGISNLPNQR	N-term	48	3	757.74	-0.0026	Orbitrap
CDC12	-	SAATATAAPVPPPVGISNLPNQR	N-term	46	3	757.74	-0.0026	Orbitrap
CDC12	-	SAATATAAPVPPPVGISNLPNQR	N-term	71	3	757.74	-0.0026	Orbitrap
CDC12	-	SAATATAAPVPPPVGISNLPNQR	N-term	52	3	757.74	-0.0026	Orbitrap
CDC12	-	SAATATAAPVPPPVGISNLPNQR	N-term	49	3	757.74	-0.0023	Orbitrap
CDC12	-	SAATATAAPVPPPVGISNLPNQR	N-term	47	2	1136.11	-0.0021	Orbitrap
CDC12	-	SAATATAAPVPPPVGISNLPNQR	N-term	55	2	1136.11	-0.0021	Orbitrap
CDC12	-	SAATATAAPVPPPVGISNLPNQR	N-term	67	2	1136.11	-0.002	Orbitrap
CDC12	-	SAATATAAPVPPPVGISNLPNQR	N-term	43	3	757.741	-0.0011	Orbitrap
CDC12	-	SAATATAAPVPPPVGISNLPNQR	N-term	45	3	757.741	-0.0011	Orbitrap
CDC12	-	SAATATAAPVPPPVGISNLPNQR	N-term	40	3	757.741	-0.0011	Orbitrap
CDC12	-	SAATATAAPVPPPVGISNLPNQR	N-term	42	3	757.741	-0.0009	Orbitrap
CDC12	-	SAATATAAPVPPPVGISNLPNQR	N-term	59	3	757.741	-0.0006	Orbitrap
CDC12	-	SAATATAAPVPPPVGISNLPNQR	N-term	45	3	757.741	-0.0006	Orbitrap
CDC12	-	SAATATAAPVPPPVGISNLPNQR	N-term	52	3	757.741	-0.0001	Orbitrap
CDC12	-	SAATATAAPVPPPVGISNLPNQR	N-term	40	3	757.742	0.0024	Orbitrap
CDC12	-	SAATATAAPVPPPVGISNLPNQR	N-term	38	3	757.742	0.0023	Orbitrap
CDC12	-	SAATATAAPVPPPVGISNLPNQR	N-term	42	3	757.742	0.003	Orbitrap
CDC12	-	SAATATAAPVPPPVGISNLPNQR	N-term	50	2	1136.11	0.0052	Orbitrap
CDC12	-	SAATATAAPVPPPVGISNLPNQR	N-term	101	3	757.87	0.3863	LTQ
CDC12	-	SAATATAAPVPPPVGISNLPNQR	N-term	74	3	757.97	0.6863	LTQ
CDC12	-	SAATATAAPVPPPVGISNLPNQR	N-term	97	2	1136.55	0.8836	LTQ
CDC12	-	SAATATAAPVPPPVGISNLPNQR	N-term	91	2	1136.64	1.0636	LTQ
CDC3	-	TTLMK*TLFNNDDIEANLVK	137	55	3	746.402	-0.9399	LTQ
CDC3	-	TTLMK*TLFNNDDIEANLVK	137	43	2	1119.89	0.6343	LTQ
CDC3	+ acetyl CoA	TTLMK*TLFNNDDIEANLVK	137	46	2	1119.11	-0.9199	LTQ
CDC3	-	TIMNQLIQSNIELFK*PPIYSNDDAENSHLSER	316	32	3	1254.48	2.5892	LTQ
CDC3	-	SLKEEQVSIK	N-term	60	2	601.835	0.0001	Orbitrap
CDC3	-	SLKEEQVSIK	N-term	51	2	601.835	0.0005	Orbitrap
CDC3	-	SLKEEQVSIK	N-term	54	2	601.835	0.0006	Orbitrap
CDC3	-	SLKEEQVSIK	N-term	68	2	601.835	0.002	Orbitrap
CDC3	-	SLKEEQVSIK	N-term	62	2	601.836	0.0022	Orbitrap
CDC3	-	SLKEEQVSIK	N-term	50	2	601.836	0.0026	Orbitrap
CDC3	-	SLKEEQVSIKQDPEQEER	N-term	46	3	738.701	0.0018	Orbitrap
CDC3	-	SLKEEQVSIKQDPEQEER	N-term	67	3	738.701	0.0018	Orbitrap
CDC3	-	SLKEEQVSIKQDPEQEER	N-term	71	3	738.701	0.0022	Orbitrap
CDC3	-	SLKEEQVSIKQDPEQEER	N-term	96	3	738.701	0.0023	Orbitrap
CDC3	-	SLKEEQVSIKQDPEQEER	N-term	52	3	738.701	0.0028	Orbitrap
CDC3	-	SLKEEQVSIKQDPEQEER	N-term	67	3	738.702	0.0031	Orbitrap
CDC3	-	SLKEEQVSIK	N-term	38	2	601.835	0.0003	Orbitrap
CDC3	-	SLKEEQVSIK	N-term	36	2	601.835	0.0003	Orbitrap
CDC3	-	SLKEEQVSIK	N-term	32	2	601.835	0.0003	Orbitrap
CDC3	-	SLKEEQVSIK	N-term	44	2	601.835	0.0006	Orbitrap
CDC3	-	SLKEEQVSIK	N-term	44	2	601.835	0.0006	Orbitrap
CDC3	-	SLKEEQVSIK	N-term	42	2	601.835	0.0006	Orbitrap
CDC3	-	SLKEEQVSIK	N-term	46	2	601.835	0.0007	Orbitrap
CDC3	-	SLKEEQVSIK	N-term	39	2	601.835	0.0007	Orbitrap
CDC3	-	SLKEEQVSIK	N-term	48	2	601.835	0.0008	Orbitrap
CDC3	-	SLKEEQVSIK	N-term	38	2	601.835	0.0008	Orbitrap
CDC3	-	SLKEEQVSIK	N-term	37	2	601.835	0.0008	Orbitrap
CDC3	-	SLKEEQVSIK	N-term	40	2	601.835	0.0008	Orbitrap
CDC3	-	SLKEEQVSIKQDPEQEER	N-term	41	3	738.7	-0.0018	Orbitrap
CDC3	-	SLKEEQVSIKQDPEQEER	N-term	40	3	738.7	-0.0018	Orbitrap
CDC3	-	SLKEEQVSIKQDPEQEER	N-term	43	3	738.7	-0.0018	Orbitrap
CDC3	-	SLKEEQVSIKQDPEQEER	N-term	50	3	738.7	-0.0018	Orbitrap
CDC3	-	SLKEEQVSIKQDPEQEER	N-term	42	3	738.7	-0.0018	Orbitrap
CDC3	-	SLKEEQVSIKQDPEQEER	N-term	38	3	738.7	-0.0016	Orbitrap
CDC3	-	SLKEEQVSIKQDPEQEER	N-term	47	3	738.7	-0.0016	Orbitrap
CDC3	-	SLKEEQVSIKQDPEQEER	N-term	52	3	738.701	-0.001	Orbitrap
CDC3	-	SLKEEQVSIKQDPEQEER	N-term	53	3	738.701	-0.001	Orbitrap
CDC3	-	SLKEEQVSIKQDPEQEER	N-term	51	3	738.701	-0.001	Orbitrap
CDC3	-	SLKEEQVSIK	N-term	55	2	601.835	-0.0003	Orbitrap
CDC3	-	SLKEEQVSIK	N-term	70	2	601.835	-0.0002	Orbitrap
CDC3	-	SLKEEQVSIK	N-term	59	2	601.835	0	Orbitrap
CDC3	-	SLKEEQVSIK	N-term	48	2	601.835	0	Orbitrap
CDC3	-	SLKEEQVSIK	N-term	59	2	601.835	0	Orbitrap
CDC3	-	SLKEEQVSIK	N-term	50	2	601.835	0	Orbitrap
CDC3	-	SLKEEQVSIK	N-term	45	2	601.835	0.0001	Orbitrap
CDC3	-	SLKEEQVSIK	N-term	51	2	601.835	0.0002	Orbitrap
CDC3	-	SLKEEQVSIK	N-term	45	2	601.835	0.0002	Orbitrap
CDC3	-	SLKEEQVSIK	N-term	49	2	601.835	0.0003	Orbitrap
CDC3	-	SLKEEQVSIK	N-term	54	2	601.835	0.0004	Orbitrap
CDC3	-	SLKEEQVSIK	N-term	70	2	601.835	0.0004	Orbitrap
CDC3	-	SLKEEQVSIK	N-term	54	2	601.835	0.0005	Orbitrap
CDC3	-	SLKEEQVSIKQDPEQEER	N-term	43	3	738.701	0.0015	Orbitrap
CDC3	-	SLKEEQVSIKQDPEQEER	N-term	40	3	738.702	0.0022	Orbitrap
CDC3	-	SLKEEQVSIK	N-term	52	2	601.84	0.0101	LTQ
CDC3	-	SLKEEQVSIK	N-term	49	2	602	0.3301	LTQ
CDC3	-	SLKEEQVSIK	N-term	55	2	602.07	0.4701	LTQ
CDC3	-	SLKEEQVSIK	N-term	56	2	602.08	0.4901	LTQ
CDC3	-	SLKEEQVSIK	N-term	42	2	602.09	0.5101	LTQ
CDC3	-	SLKEEQVSIK	N-term	47	2	602.11	0.5501	LTQ
CDC3	-	SLKEEQVSIK	N-term	57	2	602.12	0.5701	LTQ
CDC3	-	SLKEEQVSIK	N-term	50	2	602.14	0.6101	LTQ
CDC3	-	SLKEEQVSIK	N-term	53	2	602.17	0.6701	LTQ
CDC3	-	SLKEEQVSIK	N-term	52	2	602.17	0.6701	LTQ
CDC3	-	SLKEEQVSIKQDPEQEER	N-term	64	2	1107.74	0.3843	LTQ
CDC3	-	SLKEEQVSIKQDPEQEER	N-term	56	3	739.18	1.4371	LTQ
CDC3	-	SLK*EEQVSIKQDPEQEER	N-term or 4	83	2	1107.55	-0.0015	LTQ
CDC3	-	SLK*EEQVSIKQDPEQEER	N-term or 4	74	3	738.941	0.7213	LTQ
CDC3	+ acetyl CoA	SLK*EEQVSIKQDPEQEER	N-term or 4	83	2	1107.93	0.7577	LTQ
CDC3	+ acetyl CoA	SLK*EEQVSIKQDPEQEER	N-term or 4	83	3	739.132	1.2931	LTQ
CDC3	-	SLK*EEQVSIK	N-term or 4	47	2	601.819	0.9572	LTQ
CDC3	-	SLK*EEQVSIKQDPEQEER	N-term or 4	82	2	1107.84	0.5857	LTQ
CDC3	-	SLK*EEQVSIKQDPEQEER	N-term or 4	68	3	739.085	1.1525	LTQ
CDC3	+ acetyl CoA	SLK*EEQVSIK	N-term or 4	60	2	601.981	0.2928	LTQ
CDC3	+ acetyl CoA	SLK*EEQVSIKQDPEQEER	N-term or 4	73	3	739.242	1.6241	LTQ
CDC3	-	SLK*EEQVSIK*QDPEQEER	N-term or 4	98	2	1107.55	0.0043	Orbitrap
CDC3	-	SLK*EEQVSIKQDPEQEER	N-term or 4	48	3	738.7	-0.0018	Orbitrap
CDC3	-	SLK*EEQVSIKQDPEQEER	N-term or 4	37	3	738.7	-0.0018	Orbitrap
CDC3	-	SLK*EEQVSIKQDPEQEER	N-term or 4	50	3	738.7	-0.0016	Orbitrap
CDC3	-	SLK*EEQVSIKQDPEQEER	N-term or 4	41	3	738.7	-0.0016	Orbitrap
CDC3	-	SLK*EEQVSIKQDPEQEER	N-term or 4	41	2	1107.55	-0.0014	Orbitrap
CDC3	-	SLK*EEQVSIKQDPEQEER	N-term or 4	73	2	1107.55	-0.0014	Orbitrap
CDC3	-	SLK*EEQVSIKQDPEQEER	N-term or 4	33	2	1107.55	-0.0014	Orbitrap
CDC3	-	SLK*EEQVSIKQDPEQEER	N-term or 4	78	2	1107.55	-0.0014	Orbitrap
CDC3	-	SLK*EEQVSIKQDPEQEER	N-term or 4	46	2	1107.55	-0.0014	Orbitrap
CDC3	-	SLK*EEQVSIKQDPEQEER	N-term or 4	51	2	1107.55	-0.0014	Orbitrap
CDC3	-	SLK*EEQVSIKQDPEQEER	N-term or 4	36	3	738.701	-0.001	Orbitrap
CDC3	-	SLK*EEQVSIKQDPEQEER	N-term or 4	62	2	1107.55	-0.0009	Orbitrap
CDC3	-	SLK*EEQVSIKQDPEQEER	N-term or 4	90	2	1107.55	-0.0009	Orbitrap
CDC3	-	SLK*EEQVSIKQDPEQEER	N-term or 4	59	2	1107.55	-0.0009	Orbitrap
CDC3	-	SLK*EEQVSIKQDPEQEER	N-term or 4	66	2	1107.55	-0.0009	Orbitrap
CDC3	-	SLK*EEQVSIK	N-term or 4	38	2	602.213	0.7563	LTQ
CDC3	-	SLK*EEQVSIKQDPEQEER	N-term or 4	109	2	1107.89	0.6857	LTQ
CDC3	-	SLK*EEQVSIKQDPEQEER	N-term or 4	64	3	738.955	0.7623	LTQ
CDC3	-	SLK*EEQVSIKQDPEQEER	N-term or 4	51	3	739.012	0.9337	LTQ
CDC3	-	SLK*EEQVSIKQDPEQEER	N-term or 4	68	3	739.105	1.2121	LTQ
CDC3	-	SLK*EEQVSIKQDPEQEER	N-term or 4	106	2	1108.2	1.3083	LTQ
CDC3	-	SLK*EEQVSIKQDPEQEER	N-term or 4	102	2	1108.22	1.3529	LTQ
CDC3	-	SLK*EEQVSIKQDPEQEER	N-term or 4	49	3	739.255	1.6625	LTQ
CDC3	-	SLK*EEQVSIKQDPEQEER	N-term or 4	61	3	739.32	1.858	LTQ
SHS1	+ acetyl CoA	VVSFNSK*NGIPSYVSEFDPMR	82	36	3	805.669	-0.1732	LTQ
SHS1	+ acetyl CoA	VVSFNSK*NGIPSYVSEFDPMR	82	43	3	806.513	2.3596	LTQ
SHS1	+ acetyl CoA	YQYGK*SNASISSNPEVK	57	65	2	957.587	0.2439	LTQ
SHS1	-	YQYGK*SNASISSNPEVK	57	40	3	639.13	1.4515	LTQ
SHS1	-	EVDVELMK*SISK	204	42	2	719.781	2.8202	LTQ
SHS1	-	LSSVANAEEIGPNSTK*R	352	95	2	908.97	0.002	Orbitrap
SHS1	+ acetyl CoA	TESSPK*FLNSPDLPER	443	58	2	930.279	0.6317	LTQ
SHS1	-	QQK*LEELEAQSAK	478	43	2	771.392	-2.0203	LTQ
SHS1	-	QQK*LEELEAQSAK	478	60	2	763.888	-0.0013	Orbitrap
SHS1	-	QQK*LEELEAQSAK	478	51	2	763.888	-0.0013	Orbitrap
SHS1	-	QQK*LEELEAQSAK	478	54	2	763.888	-0.0013	Orbitrap
SHS1	-	QQK*LEELEAQSAK	478	55	2	763.888	-0.0013	Orbitrap
SHS1	+ acetyl CoA	LEELEAQSAK*ELQK	488	125	2	829.645	0.4194	LTQ
SHS1	+ acetyl CoA	LEELEAQSAK*ELQK	488	125	2	829.936	0.9999	LTQ
SHS1	-	K*NDTYTDLASIASGRD	536	101	2	885.22	0.5972	LTQ
SHS1	-	K*NDTYTDLASIASGRD	536	101	2	885.554	1.266	LTQ
SHS1	-	STASTPPINLFR	N-term	44	2	673.359	-0.0006	Orbitrap
SHS1	-	STASTPPINLFR	N-term	38	2	673.359	-0.0006	Orbitrap
SHS1	-	STASTPPINLFR	N-term	49	2	673.359	-0.0006	Orbitrap
SHS1	-	STASTPPINLFR	N-term	41	2	673.359	-0.0006	Orbitrap
SHS1	-	STASTPPINLFR	N-term	40	2	673.359	-0.0006	Orbitrap
SHS1	-	STASTPPINLFR	N-term	39	2	673.359	-0.0006	Orbitrap
SHS1	-	STASTPPINLFR	N-term	40	2	673.359	-0.0006	Orbitrap
SHS1	-	STASTPPINLFR	N-term	55	2	673.359	-0.0003	Orbitrap
SHS1	-	STASTPPINLFR	N-term	43	2	673.359	-0.0003	Orbitrap
SHS1	-	STASTPPINLFR	N-term	41	2	673.359	-0.0003	Orbitrap
SHS1	-	STASTPPINLFR	N-term	39	2	673.359	-0.0001	Orbitrap
SHS1	-	STASTPPINLFR	N-term	40	2	673.359	0.0001	Orbitrap
SHS1	-	STASTPPINLFR	N-term	37	2	673.36	0.0013	Orbitrap
SHS1	-	STASTPPINLFR	N-term	38	2	673.36	0.0013	Orbitrap
SHS1	-	STASTPPINLFR	N-term	35	2	673.36	0.0014	Orbitrap
